# Supplementary material for: Role of endothelial cell markers in prognosis of hepatocellular carcinoma: Integrating bioinformatics analysis and experimental validation
Source: PLoS One. 2025 Sep 16;20(9):e0331580. doi: 10.1371/journal.pone.0331580 (PMC12440173; doi:10.1371/journal.pone.0331580)
Supplement: S1 Table — (XLSX) [file pone.0331580.s001.xlsx]

## Sheet: Supplementary Tables S1
S1Table.The differentiation-related genes (DRGs) for subgroup I.
Gene	p_val	avg_log2FC	pct.1	pct.2	p_val_adj
RBP7	0	4.09568	0.9	0.052	0
HSPG2	0	2.86998	0.913	0.059	0
ADGRL4	0	2.05349	0.766	0.007	0
S100A16	0	2.36	0.85	0.051	0
CD34	0	2.14923	0.773	0.011	0
TM4SF1	0	3.78197	0.933	0.128	0
EMCN	0	2.45594	0.853	0.014	0
ECSCR	0	2.23004	0.823	0.014	0
NOTCH4	0	2.30112	0.806	0.024	0
AQP1	0	2.47805	0.788	0.027	0
GNG11	0	3.14267	0.967	0.169	0
EGFL7	0	2.9526	0.93	0.049	0
FLT1	0	2.50283	0.813	0.014	0
RNASE1	0	2.78828	0.885	0.038	0
CLEC14A	0	3.04121	0.912	0.02	0
IFI27	0	3.62466	0.983	0.182	0
SLC9A3R2	0	3.45487	0.835	0.045	0
RAMP2	0	3.74794	0.97	0.022	0
PLVAP	0	3.67116	0.902	0.042	0
CLDN5	3.99e-307	3.73561	0.798	0.038	7.78e-303
PLPP1	4.31e-307	3.43036	0.928	0.157	8.4e-303
RAMP3	5.05e-305	2.62189	0.773	0.024	9.83e-301
ENG	9.89e-305	2.77795	0.87	0.087	1.93e-300
HYAL2	1.53e-304	2.46835	0.838	0.066	2.99e-300
PODXL	2.01e-302	2.05087	0.75	0.016	3.93e-298
CALCRL	6.99e-295	2.15004	0.793	0.045	1.36e-290
PTPRB	2.14e-286	2.08336	0.696	0.008	4.17e-282
ID1	9.9e-283	2.96187	0.886	0.123	1.93e-278
TMEM88	1.08e-282	1.93755	0.696	0.01	2.11e-278
EFNA1	2.42e-281	2.10513	0.776	0.05	4.71e-277
LDB2	6.1e-281	2.06498	0.766	0.044	1.19e-276
CDH5	5.04e-279	1.74327	0.689	0.009	9.82e-275
PALMD	2.61e-276	1.80622	0.71	0.019	5.08e-272
CYYR1	3.69e-276	1.64316	0.673	0.006	7.2e-272
EMP1	1.17e-271	2.34664	0.828	0.087	2.28e-267
ESAM	3.99e-269	2.18136	0.876	0.127	7.77e-265
TGFBR2	4.52e-266	2.09853	0.82	0.088	8.81e-262
PCAT19	1.57e-265	1.821	0.659	0.009	3.07e-261
CD93	2.27e-263	1.93209	0.738	0.043	4.43e-259
APP	3.24e-262	2.26272	0.93	0.205	6.31e-258
CRIP2	2.9e-257	2.26796	0.95	0.22	5.64e-253
LIMCH1	2.69e-256	1.62944	0.639	0.008	5.24e-252
EFNB2	1.47e-253	1.90903	0.646	0.012	2.87e-249
EPAS1	4.16e-252	2.2814	0.922	0.188	8.1e-248
ARHGAP29	2.98e-246	1.99406	0.821	0.108	5.8e-242
PECAM1	9.16e-246	2.30255	0.888	0.243	1.78e-241
A2M	2.91e-244	2.39798	0.95	0.251	5.67e-240
MYCT1	3.12e-243	1.4071	0.599	0.004	6.08e-239
FKBP1A	3.38e-242	2.34999	0.967	0.449	6.58e-238
KDR	1.42e-241	1.82048	0.604	0.007	2.77e-237
INSR	1.76e-240	2.63038	0.755	0.082	3.44e-236
WWTR1	1.39e-238	1.65631	0.696	0.049	2.72e-234
TCF4	1.25e-237	2.28725	0.935	0.324	2.43e-233
TIE1	2.98e-233	1.46355	0.606	0.012	5.8e-229
THBD	1.47e-229	1.93606	0.699	0.054	2.87e-225
NPDC1	1.07e-228	1.72573	0.691	0.052	2.08e-224
S1PR1	1.39e-223	1.44518	0.631	0.026	2.7e-219
MMRN2	2.16e-222	1.46016	0.566	0.007	4.2e-218
VAMP5	1.04e-221	2.13894	0.91	0.306	2.03e-217
PLPP3	1.27e-221	2.24607	0.718	0.079	2.48e-217
TM4SF18	1.03e-218	1.66436	0.551	0.004	2e-214
SDPR	3.78e-215	1.78964	0.656	0.05	7.37e-211
GIMAP7	4.36e-215	1.81586	0.798	0.11	8.49e-211
GSN	4.88e-215	2.04572	0.937	0.272	9.5e-211
SPRY1	6.5e-215	2.51717	0.8	0.141	1.27e-210
NFIB	6.67e-215	1.92314	0.78	0.12	1.3e-210
JAM2	2.59e-206	1.49104	0.549	0.012	5.05e-202
SPTBN1	5.07e-203	1.79213	0.8	0.162	9.89e-199
DLL4	1.48e-202	1.34026	0.543	0.013	2.88e-198
MGST2	7.89e-202	1.57289	0.79	0.137	1.54e-197
PTRF	2.39e-201	1.73447	0.9	0.194	4.65e-197
STC1	2.65e-201	2.46049	0.528	0.009	5.17e-197
TGM2	1.58e-199	1.32418	0.548	0.017	3.09e-195
FAM198B	3.7e-199	1.29736	0.584	0.029	7.21e-195
VWF	3.15e-198	2.02156	0.546	0.017	6.13e-194
HEG1	2.62e-197	1.52098	0.593	0.037	5.1e-193
HLA-E	7.76e-197	1.78275	0.987	0.853	1.51e-192
TIMP3	4.93e-196	1.90431	0.801	0.146	9.6e-192
ADAM15	2.47e-195	1.52195	0.611	0.048	4.81e-191
CD9	2.83e-194	2.01599	0.92	0.32	5.51e-190
ERG	8.55e-194	1.02052	0.489	0.002	1.67e-189
SWAP70	8.67e-193	1.4256	0.619	0.052	1.69e-188
GRB10	1.08e-191	1.32756	0.533	0.019	2.11e-187
NDRG1	1.11e-191	1.53924	0.696	0.094	2.16e-187
FAM167B	1.12e-191	1.66604	0.514	0.012	2.18e-187
FSCN1	2.27e-189	1.43732	0.579	0.037	4.42e-185
DOCK9	7.67e-189	1.13233	0.556	0.025	1.5e-184
TMEM204	9.51e-189	1.86757	0.701	0.099	1.85e-184
ROBO4	7.86e-186	1.21832	0.503	0.012	1.53e-181
MALL	8.88e-186	1.23456	0.482	0.006	1.73e-181
GJA1	1.81e-185	1.25815	0.481	0.005	3.52e-181
MAST4	2.3e-185	1.78888	0.639	0.069	4.48e-181
BCAM	7.64e-185	1.51941	0.765	0.128	1.49e-180
IFITM3	3.88e-182	1.90566	0.987	0.369	7.57e-178
GIMAP1	6.63e-182	1.2918	0.636	0.059	1.29e-177
STOM	9.3e-182	1.84228	0.86	0.249	1.81e-177
CCDC85B	5.67e-181	1.76307	0.912	0.411	1.11e-176
TMEM255B	5.81e-181	1.14453	0.508	0.015	1.13e-176
PTPRM	8.1e-181	1.15961	0.497	0.013	1.58e-176
IL3RA	9.14e-181	1.17915	0.509	0.017	1.78e-176
ARL15	2.79e-179	1.33911	0.513	0.019	5.44e-175
S100A13	8.57e-179	1.25682	0.651	0.075	1.67e-174
NRN1	1.49e-178	1.01238	0.467	0.006	2.9e-174
ICAM2	4.38e-178	1.8203	0.776	0.206	8.53e-174
ANXA2	2.15e-177	1.81507	0.937	0.501	4.2e-173
RDX	3.65e-175	1.66976	0.823	0.252	7.12e-171
MTUS1	3.3e-174	1.48552	0.679	0.1	6.43e-170
COL15A1	2.65e-173	1.50412	0.506	0.022	5.17e-169
RAB13	2.93e-173	1.6176	0.825	0.231	5.71e-169
DUSP6	6.08e-172	1.4187	0.636	0.079	1.18e-167
TMEM233	8.01e-172	1.14064	0.442	0.002	1.56e-167
ADGRF5	1.81e-171	1.4022	0.646	0.082	3.54e-167
MMP2	8.29e-171	1.12254	0.497	0.021	1.62e-166
NEAT1	2.66e-170	1.6751	0.995	0.883	5.18e-166
BTNL9	4.42e-170	1.33474	0.472	0.014	8.62e-166
IGFBP4	1.43e-169	1.53273	0.751	0.144	2.78e-165
TACC1	2.38e-167	1.70369	0.826	0.258	4.64e-163
SOCS2	5.12e-167	1.36952	0.611	0.069	9.98e-163
IPO11	5.23e-167	1.01813	0.489	0.02	1.02e-162
GIMAP4	1.8e-166	1.27833	0.72	0.11	3.5e-162
NOSTRIN	4.58e-165	1.11896	0.471	0.016	8.93e-161
COL4A1	1.94e-164	1.53565	0.793	0.171	3.79e-160
SOX17	2.63e-164	1.20997	0.424	0.002	5.13e-160
RHOC	4.77e-164	1.59143	0.908	0.328	9.3e-160
MECOM	3.04e-162	1.25563	0.416	0.001	5.92e-158
RGS3	3.64e-162	1.23548	0.558	0.051	7.08e-158
PLK2	4.9e-162	1.54409	0.689	0.125	9.55e-158
AIF1L	5e-160	1.0203	0.422	0.005	9.74e-156
CXorf36	7.86e-160	1.05799	0.426	0.006	1.53e-155
MGP	3.24e-158	1.86106	0.871	0.25	6.32e-154
ID3	9.26e-158	1.64913	0.885	0.273	1.81e-153
LPAR6	5e-157	1.29613	0.639	0.089	9.75e-153
APOLD1	3.1e-156	1.60969	0.619	0.087	6.04e-152
ITGA6	3.64e-155	1.29676	0.586	0.081	7.1e-151
CAV1	4.35e-153	1.63753	0.876	0.306	8.47e-149
SEC14L1	8.6e-153	1.56761	0.766	0.257	1.68e-148
PLXND1	1.02e-150	1.12213	0.551	0.057	1.99e-146
FAM107A	8.89e-150	1.1029	0.402	0.006	1.73e-145
TSC22D1	5.44e-149	1.56598	0.863	0.274	1.06e-144
ETS2	8.11e-149	1.29536	0.621	0.098	1.58e-144
PDGFD	1.01e-148	1.14166	0.421	0.012	1.97e-144
IL6ST	2.05e-148	1.58008	0.728	0.199	3.99e-144
HBEGF	8.64e-148	1.36974	0.596	0.079	1.68e-143
CD59	8.8e-148	1.60001	0.918	0.511	1.71e-143
ELK3	3.35e-147	1.21099	0.616	0.105	6.53e-143
CDH13	3.76e-147	1.06593	0.466	0.027	7.33e-143
DNASE1L3	5.71e-147	2.69039	0.508	0.049	1.11e-142
MARCKSL1	1.89e-146	1.68099	0.788	0.261	3.69e-142
LMCD1	3.96e-146	1.30589	0.519	0.051	7.72e-142
TJP1	4.37e-146	1.242	0.563	0.072	8.52e-142
KLF4	6.83e-146	1.56716	0.691	0.147	1.33e-141
SOX7	1.8e-145	1.06598	0.401	0.008	3.51e-141
SYNPO	1.89e-145	1.08485	0.477	0.036	3.68e-141
SOCS3	3.27e-144	1.87571	0.876	0.444	6.38e-140
TSPAN7	3.58e-144	1.02121	0.422	0.017	6.98e-140
TNFRSF10D	4.86e-144	1.0889	0.442	0.023	9.47e-140
SRP14	1.3e-143	1.77779	0.978	0.813	2.52e-139
PCDH17	2.93e-143	1.18671	0.581	0.073	5.72e-139
ABL2	7.57e-143	1.44151	0.581	0.088	1.47e-138
EMP2	4.14e-142	1.34321	0.661	0.134	8.06e-138
TP53I11	1.58e-141	1.05203	0.459	0.03	3.08e-137
FCGRT	4.25e-140	1.33345	0.848	0.313	8.29e-136
NRP1	1.78e-139	1.19702	0.624	0.105	3.46e-135
YBX3	9.99e-139	1.44975	0.72	0.185	1.95e-134
CD81	5.04e-138	1.29248	0.688	0.165	9.82e-134
SPARC	8.79e-138	1.20687	0.912	0.255	1.71e-133
IER2	9.29e-138	1.72264	0.93	0.603	1.81e-133
MIDN	1.09e-137	1.64584	0.73	0.212	2.12e-133
CTNNB1	1.19e-137	1.66717	0.755	0.208	2.33e-133
PIK3C2A	2.04e-136	1.0716	0.536	0.069	3.97e-132
CA2	1.03e-135	1.43365	0.457	0.036	2.01e-131
NRP2	1.2e-135	1.21892	0.506	0.056	2.34e-131
SNAI1	1.23e-134	1.12862	0.484	0.046	2.4e-130
RHOB	3.67e-134	1.41331	0.83	0.308	7.15e-130
TFF3	4.6e-134	1.29667	0.372	0.007	8.96e-130
VIM	5.85e-133	1.37676	0.995	0.765	1.14e-128
CDC37	9.74e-133	1.32746	0.856	0.403	1.9e-128
PTPRG	1.25e-132	1.02504	0.494	0.052	2.43e-128
TNS2	4.13e-132	1.06986	0.519	0.063	8.05e-128
GNAI2	1.11e-131	1.3679	0.761	0.257	2.17e-127
MTRNR2L8	1.91e-131	1.93633	0.97	0.795	3.72e-127
CCL14	2.39e-131	1.07064	0.354	0.004	4.67e-127
BMPR2	1.9e-129	1.08232	0.503	0.062	3.71e-125
HEY1	3.06e-129	1.19683	0.406	0.021	5.97e-125
GNAS	3.88e-129	1.3622	0.84	0.378	7.56e-125
LAMA4	1.88e-127	1.12606	0.541	0.078	3.66e-123
SERTAD1	1.4e-126	1.63459	0.78	0.287	2.73e-122
SH3BP5	2.62e-125	1.27214	0.574	0.109	5.11e-121
PRCP	5.9e-125	1.57691	0.674	0.201	1.15e-120
HES1	6.65e-124	1.21931	0.621	0.124	1.3e-119
SPARCL1	4.17e-123	1.03199	0.861	0.241	8.12e-119
TMSB10	1.09e-122	1.3086	0.995	0.931	2.12e-118
DUSP1	1.16e-122	1.50867	0.87	0.433	2.26e-118
EGR1	1.2e-121	1.43978	0.813	0.271	2.34e-117
GNAQ	1.43e-121	1.08497	0.563	0.098	2.78e-117
ZEB1	5.28e-121	1.13609	0.618	0.138	1.03e-116
SLC2A3	8.28e-121	1.52851	0.76	0.262	1.61e-116
LUZP1	8.58e-121	1.06959	0.621	0.13	1.67e-116
KLF2	8.14e-120	1.343	0.636	0.152	1.59e-115
ADM	4.41e-119	1.19921	0.482	0.062	8.6e-115
FOSB	4.91e-119	1.54139	0.92	0.554	9.57e-115
SEMA3G	2.88e-118	1.18488	0.326	0.005	5.61e-114
CD151	5.51e-118	1.10796	0.815	0.267	1.07e-113
ITM2B	1.15e-117	1.19714	0.985	0.752	2.23e-113
ESM1	2.03e-117	1.52305	0.314	0.002	3.95e-113
JUNB	1.52e-116	1.60936	0.965	0.787	2.96e-112
ZFP36	1.86e-116	1.71567	0.935	0.675	3.63e-112
SLC25A37	2.35e-115	1.01122	0.566	0.108	4.57e-111
EDNRB	6.45e-115	1.60879	0.583	0.121	1.26e-110
NGFRAP1	1.35e-114	1.10375	0.77	0.226	2.64e-110
EHD4	2.29e-114	1.03447	0.556	0.109	4.45e-110
MYL12B	5.03e-114	1.18259	0.935	0.56	9.79e-110
CXCL12	4.3e-113	1.48569	0.477	0.066	8.37e-109
TAGLN2	7.32e-113	1.29236	0.915	0.556	1.43e-108
SNX3	2.62e-112	1.14669	0.908	0.582	5.1e-108
NFIA	5.78e-112	1.0557	0.604	0.13	1.13e-107
SERPINB6	2.73e-110	1.12295	0.654	0.174	5.32e-106
DHRS3	6.28e-110	1.00608	0.462	0.061	1.22e-105
RAC1	7.96e-110	1.13102	0.678	0.209	1.55e-105
ACE	1.17e-109	1.02532	0.381	0.03	2.27e-105
LEPROT	6.95e-109	1.16535	0.731	0.243	1.35e-104
FCN3	1.2e-108	1.23422	0.295	0.003	2.34e-104
SEPW1	1.52e-108	1.4328	0.858	0.391	2.96e-104
TXNIP	2.11e-107	1.26685	0.843	0.375	4.12e-103
S100A10	4.42e-107	1.22377	0.912	0.449	8.61e-103
CD320	1.79e-106	1.07336	0.541	0.117	3.5e-102
CNN3	6.53e-106	1.01495	0.806	0.234	1.27e-101
CALM1	9.72e-106	1.07501	0.96	0.798	1.89e-101
TAX1BP3	2.61e-105	1.0359	0.634	0.166	5.09e-101
MTRNR2L10	2.71e-105	1.87956	0.905	0.586	5.29e-101
CCND1	2.8e-105	1.344	0.631	0.161	5.46e-101
IFITM2	5.03e-105	1.13846	0.957	0.505	9.8e-101
FOS	3.85e-104	1.10558	0.975	0.71	7.51e-100
PRKCDBP	6.06e-104	1.03584	0.698	0.18	1.18e-99
JMJD1C	7.13e-104	1.22226	0.735	0.282	1.39e-99
BST2	1.2e-103	1.22437	0.886	0.549	2.33e-99
UTRN	1.86e-103	1.28452	0.653	0.197	3.63e-99
KLF10	3.85e-103	1.14713	0.586	0.146	7.5e-99
COL4A2	8.59e-103	1.0164	0.686	0.18	1.67e-98
GUK1	9.73e-103	1.0374	0.93	0.741	1.9e-98
C8orf4	3.01e-102	1.2875	0.586	0.129	5.86e-98
MGLL	1.04e-100	1.18492	0.564	0.142	2.02e-96
ARL2	5.42e-100	1.01301	0.651	0.197	1.06e-95
RAB11A	1.35e-99	1.06371	0.688	0.224	2.64e-95
RGS1	3.44e-99	-2.26957	0.022	0.527	6.71e-95
LMNA	2.29e-98	1.19995	0.935	0.562	4.46e-94
SNHG7	3.15e-98	1.02933	0.656	0.202	6.14e-94
ZBTB16	4.75e-98	1.0677	0.613	0.151	9.25e-94
MEF2C	1.63e-97	1.03784	0.811	0.388	3.17e-93
FILIP1	1.73e-97	1.05593	0.573	0.132	3.37e-93
CDKN1A	2.76e-96	1.37019	0.815	0.439	5.39e-92
WSB1	1.79e-94	1.142	0.778	0.341	3.49e-90
ICAM1	8.75e-93	1.28704	0.559	0.151	1.71e-88
IVNS1ABP	1.11e-92	1.06382	0.529	0.122	2.17e-88
RND1	1.15e-92	1.01539	0.366	0.041	2.24e-88
C10orf10	7.3e-92	1.47827	0.516	0.113	1.42e-87
ITM2A	1.16e-91	1.02116	0.733	0.277	2.27e-87
TNFSF10	1.18e-89	1.05007	0.519	0.125	2.31e-85
PDLIM1	1.89e-89	1.08324	0.706	0.252	3.68e-85
APLP2	9.63e-89	1.0039	0.711	0.273	1.88e-84
NAA38	9.85e-89	1.07804	0.736	0.326	1.92e-84
JAG1	1.61e-88	1.2131	0.539	0.128	3.13e-84
YWHAE	2.56e-87	1.01247	0.835	0.507	5e-83
FDPS	3.1e-87	1.02862	0.684	0.278	6.04e-83
CAPZA2	2.09e-82	1.08499	0.795	0.422	4.07e-78
CCNL1	2.57e-82	1.27036	0.796	0.5	5.01e-78
DDX3X	5.99e-82	1.09021	0.74	0.354	1.17e-77
ZFP36L1	1.09e-81	1.0363	0.825	0.424	2.13e-77
DDIT4	1.13e-81	1.14907	0.82	0.436	2.2e-77
IGHG4	1.07e-80	-6.57005	0.065	0.494	2.09e-76
POMP	1.83e-80	1.09082	0.863	0.6	3.56e-76
MTRNR2L12	3.21e-80	1.76447	0.925	0.762	6.25e-76
STAT3	2.71e-79	1.08894	0.731	0.341	5.29e-75
PCSK5	4.1e-78	1.2092	0.277	0.021	7.99e-74
CYTIP	2.5e-76	-1.26621	0.02	0.439	4.88e-72
JUND	2.22e-75	1.0323	0.81	0.466	4.33e-71
ATP1A1	2.11e-74	1.0551	0.643	0.242	4.12e-70
IGHG1	1.28e-73	-6.3827	0.045	0.45	2.5e-69
FABP4	2.05e-73	1.73278	0.491	0.123	4e-69
IGLC2	2.28e-73	-7.70003	0.058	0.466	4.45e-69
IGHG3	3.39e-71	-8.46068	0.142	0.516	6.61e-67
IGFBP3	1.14e-70	1.81956	0.27	0.026	2.22e-66
IGHG2	1.93e-68	-4.34461	0.008	0.391	3.76e-64
CD44	2.07e-68	-1.36145	0.07	0.466	4.02e-64
KCTD12	2.77e-67	1.42093	0.356	0.069	5.39e-63
JCHAIN	9.29e-66	-5.00143	0.043	0.418	1.81e-61
CXCR4	1.58e-65	-2.3755	0.204	0.585	3.08e-61
MZB1	1.96e-65	-2.63944	0.035	0.406	3.81e-61
GJA5	3.29e-64	1.11259	0.199	0.007	6.4e-60
IGHGP	1.36e-62	-6.7374	0.062	0.421	2.64e-58
IGLC3	7.25e-62	-6.00438	0.083	0.45	1.41e-57
CORO1A	2.08e-61	-1.85899	0.033	0.392	4.05e-57
GADD45B	2.87e-61	1.11724	0.835	0.592	5.59e-57
PTPRC	6.27e-61	-1.88222	0.017	0.372	1.22e-56
SAT1	1.1e-60	1.58472	0.908	0.735	2.14e-56
XBP1	3.08e-60	-1.67237	0.419	0.654	6e-56
S100A4	3.35e-60	-2.78849	0.205	0.553	6.53e-56
CD79A	9.31e-60	-1.27643	0.002	0.345	1.81e-55
LSP1	2.21e-59	-1.28158	0.035	0.392	4.31e-55
IL33	9.13e-59	1.00359	0.259	0.034	1.78e-54
FBLN2	2.59e-58	1.11282	0.257	0.034	5.05e-54
ITM2C	1.76e-57	-1.09526	0.152	0.522	3.42e-53
IGKC	1.17e-56	-9.25134	0.379	0.599	2.27e-52
DERL3	2.59e-55	-1.06224	0.005	0.328	5.04e-51
SSR4	1.39e-51	-2.0434	0.761	0.805	2.7e-47
IL2RG	1.69e-51	-1.17469	0.01	0.318	3.3e-47
APOA2	1.17e-50	-1.48432	0.618	0.259	2.28e-46
CD52	1.3e-50	-2.55537	0.112	0.432	2.53e-46
MTRNR2L1	1.61e-49	1.75105	0.705	0.368	3.14e-45
FBLN5	2.51e-49	1.10986	0.207	0.024	4.88e-45
IRF1	7.49e-49	1.13112	0.773	0.554	1.46e-44
CD53	7.59e-48	-1.03539	0.008	0.298	1.48e-43
SAMSN1	1.22e-47	-1.13773	0.013	0.306	2.38e-43
CD37	2.83e-47	-1.17888	0.043	0.342	5.51e-43
RAC2	5.36e-45	-1.1131	0.022	0.304	1.04e-40
FKBP11	1.71e-40	-1.24048	0.27	0.51	3.32e-36
HCST	1.04e-39	-1.64535	0.037	0.294	2.03e-35
EZR	1.22e-39	-1.09942	0.25	0.517	2.38e-35
IGKV1-12	5.27e-39	-1.32661	0	0.238	1.03e-34
CD48	1.41e-37	-1.08521	0.02	0.262	2.75e-33
IGKV1-5	6.08e-37	-1.0949	0	0.227	1.18e-32
GPR183	8.07e-37	-1.55209	0.023	0.265	1.57e-32
TRAC	1.94e-36	-1.67161	0.03	0.27	3.78e-32
CD3D	4.87e-36	-1.69835	0.042	0.283	9.49e-32
CD69	7.17e-36	-1.60166	0.022	0.255	1.4e-31
RGS2	2.59e-35	-1.44029	0.244	0.492	5.06e-31
BIRC3	4.15e-35	-1.13785	0.087	0.352	8.09e-31
IGHM	8.52e-34	-1.06829	0.013	0.233	1.66e-29
LTB	7.85e-32	-2.13781	0.048	0.272	1.53e-27
CD2	9.5e-31	-1.35611	0.015	0.217	1.85e-26
TRBC1	1.7e-29	-1.59507	0.015	0.212	3.31e-25
FYB	3.16e-29	-1.02385	0.013	0.206	6.16e-25
ITGB2	4.54e-29	-1.05095	0.028	0.227	8.85e-25
APOC1	2.98e-28	-1.1024	0.452	0.19	5.81e-24
CD3E	3.19e-28	-1.02977	0.015	0.203	6.21e-24
ALOX5AP	6.96e-28	-1.04402	0.02	0.209	1.36e-23
TRBC2	7.01e-28	-1.24244	0.032	0.227	1.37e-23
TIMP1	1.29e-27	-1.26826	0.84	0.474	2.52e-23
HLA-DRB1	3.33e-25	-1.38541	0.629	0.33	6.49e-21
KLRB1	1.06e-22	-2.25632	0.047	0.218	2.06e-18
MTRNR2L3	1.81e-22	1.01123	0.262	0.099	3.52e-18
IL7R	7.04e-22	-1.47205	0.032	0.191	1.37e-17
HP	1.93e-21	-1.0258	0.26	0.092	3.77e-17
GZMA	9.93e-21	-1.45933	0.023	0.173	1.93e-16
RARRES3	2.3e-20	-1.03691	0.175	0.351	4.48e-16
MYL9	1.55e-19	-1.08352	0.584	0.268	3.01e-15
MT1X	3.24e-18	-1.05614	0.22	0.39	6.3e-14
HLA-DQA1	3.54e-17	-1.64927	0.035	0.168	6.89e-13
CCL5	1.79e-15	-1.95394	0.088	0.228	3.49e-11
IGHA1	3.43e-14	-3.02837	0.097	0.242	6.68e-10
CST3	1.14e-12	-1.30888	0.796	0.461	2.23e-08
LYZ	1.18e-12	-2.4838	0.058	0.172	2.3e-08
NKG7	3.35e-12	-1.36947	0.045	0.151	6.52e-08
PLCG2	7.1e-11	1.33217	0.212	0.108	1.38e-06
HLA-DRA	1.18e-10	-2.27493	0.496	0.31	2.3e-06
CXCL8	7.56e-09	-1.2106	0.167	0.077	0.000147259
CCL4	1.25e-08	-1.54112	0.045	0.124	0.000243272
TYROBP	2.58e-08	-1.78294	0.07	0.153	0.000502449
AIF1	8.72e-08	-1.28008	0.043	0.115	0.00169926
SERPINA1	1.57e-06	-1.59024	0.189	0.276	0.030679
G0S2	1.89e-06	-1.13428	0.072	0.141	0.0368173
