# Supplementary material for: Role of endothelial cell markers in prognosis of hepatocellular carcinoma: Integrating bioinformatics analysis and experimental validation
Source: PLoS One. 2025 Sep 16;20(9):e0331580. doi: 10.1371/journal.pone.0331580 (PMC12440173; doi:10.1371/journal.pone.0331580)
Supplement: S2 Table — (XLSX) [file pone.0331580.s002.xlsx]

## Sheet: DEGs
S2 Table. The ECs-related predictive genes in the TCGA cohort.
DEGs(n=249)	Prognostic genes(n=27)	Intersection(n=24)
A2M	NDRG1	ADAM15
ABL2	TAGLN2	ANXA2
ACE	SOCS2	CNN3
ADAM15	MECOM	CTNNB1
ADM	PCSK5	DDX3X
AIF1	S100A10	DNASE1L3
AIF1L	MARCKSL1	EMCN
ANXA2	RAC1	FDPS
APOC1	CNN3	FKBP1A
APOLD1	FKBP1A	HBEGF
ARHGAP29	HBEGF	IPO11
ARL15	RAMP3	KLRB1
ARL2	SWAP70	LUZP1
ATP1A1	ANXA2	MARCKSL1
BCAM	CTNNB1	MECOM
BIRC3	LUZP1	NDRG1
BMPR2	FDPS	PCSK5
BTNL9	ADAM15	RAB13
CA2	KLRB1	RAC1
CALCRL	DDX3X	RAMP3
CALM1	IPO11	S100A10
CAPZA2	EMCN	SOCS2
CAV1	LPAR6	SWAP70
CCDC85B	DNASE1L3	TAGLN2
CCL14	NRP1
CCL4	RAB13
CCL5	UTRN
CD151
CD320
CD34
CD3E
CD48
CD53
CD59
CD69
CD81
CD93
CDC37
CDH13
CDKN1A
CLEC14A
CNN3
COL15A1
COL4A1
COL4A2
CRIP2
CTNNB1
CXCL12
CXorf36
CYTIP
CYYR1
DDIT4
DDX3X
DERL3
DLL4
DNASE1L3
DOCK9
DUSP1
DUSP6
ECSCR
EDNRB
EFNA1
EFNB2
EGFL7
EGR1
EHD4
ELK3
EMCN
ENG
EPAS1
ERG
ESAM
ESM1
ETS2
FABP4
FAM107A
FAM167B
FAM198B
FBLN5
FCGRT
FCN3
FDPS
FILIP1
FKBP11
FKBP1A
FLT1
FOS
FOSB
G0S2
GADD45B
GIMAP4
GJA1
GJA5
GNAS
GPR183
GRB10
GSN
GUK1
HBEGF
HEG1
HES1
HEY1
HLA-DQA1
HLA-E
HP
HSPG2
HYAL2
ICAM2
ID1
ID3
IER2
IFITM2
IFITM3
IGFBP3
IGFBP4
IL33
IL3RA
IL6ST
IL7R
IPO11
ITGA6
ITGB2
ITM2A
ITM2C
IVNS1ABP
JAG1
JCHAIN
JMJD1C
JUNB
JUND
KCTD12
KDR
KLF10
KLF2
KLF4
KLRB1
LAMA4
LDB2
LIMCH1
LMCD1
LMNA
LTB
LUZP1
LYZ
MALL
MARCKSL1
MAST4
MECOM
MEF2C
MGLL
MGP
MMRN2
MT1X
MTRNR2L1
MTRNR2L10
MTRNR2L8
MTUS1
MYCT1
MYL12B
NDRG1
NFIA
NKG7
NOTCH4
NRP2
PCDH17
PCSK5
PDLIM1
PECAM1
PLCG2
PLK2
PLPP1
PLPP3
PLVAP
PLXND1
PODXL
POMP
PRCP
PTPRB
PTPRC
PTPRG
PTPRM
RAB11A
RAB13
RAC1
RAMP2
RAMP3
RARRES3
RBP7
RGS1
RGS2
RHOB
RHOC
RNASE1
RND1
ROBO4
S100A10
S100A13
S100A16
S100A4
S1PR1
SAMSN1
SAT1
SEMA3G
SERPINB6
SERTAD1
SH3BP5
SLC25A37
SLC2A3
SLC9A3R2
SNAI1
SNX3
SOCS2
SOCS3
SOX17
SOX7
SPARC
SPARCL1
SRP14
SSR4
STAT3
STC1
STOM
SWAP70
TAGLN2
TAX1BP3
TCF4
TGM2
THBD
TIE1
TJP1
TM4SF1
TM4SF18
TMEM233
TMEM88
TMSB10
TNFRSF10D
TNFSF10
TNS2
TP53I11
TSPAN7
TXNIP
TYROBP
VAMP5
VIM
VWF
WSB1
ZBTB16
ZFP36
ZFP36L1
